# Supplementary material for: Application of spectral image processing with different dimensions combined with large-screen visualization in the identification of boletes species
Source: Front Microbiol. 2023 Jan 12;13:1036527. doi: 10.3389/fmicb.2022.1036527 (PMC9877520; doi:10.3389/fmicb.2022.1036527)
Supplement: Supplementary file 2 [file Table_1.XLSX]

## Sheet: Sheet1
Methods	Dimensions of images	Image types	Epoch	Loss value	Train set accuracy	Test set accuracy	Time costs (minutes)
SVM	/	/	/	/	0.921	0.9735	1092
Alexnet	1D	The MIR spectrum	10	2.032	0.498	0.244	21.2
	2D	synchronous	38	0.038	0.989	1	66.3
		asynchronous	38	1.618	0.376	0.432	68.2
		integrative	85	0.817	0.696	0.793	183.1
	3D	synchronous	61	0.039	0.989	0.998	152.1
		asynchronous	13	1.702	0.347	0.281	23.2
		integrative	10	1.652	0.354	0.281	20.3
Resnet	1D	The MIR spectrum	15	0.014	1	0.29	43.1
	2D	synchronous	15	0.052	1	1	41.5
		asynchronous	39	0.041	1	0.77	178.6
		integrative	39	0.064	1	0.77	125.2
	3D	synchronous	15	0.1	1	1	66.6
		asynchronous	39	0.07	1	0.58	157.3
		integrative	39	0.09	1	0.65	152.8

## Sheet: 雷达-Alexnet
type	Epoch	Loss value	Train accuracy	Test accuracy	Time costs
1D	10	1.441	0.498	0.244	21.2
syn 2DCOS	38	0.038	0.989	1	66.3
Asyn 2DCOS	38	1.618	0.376	0.432	68.2
i2DCOS	85	0.817	0.696	0.793	183.1
syn 3DCOS	61	0.039	0.989	0.998	152.1
Asyn 3DCOS	13	1.702	0.347	0.281	23.2
i3DCOS	10	1.652	0.354	0.281	20.3
